# Supplementary material for: Targeting TRIM54/Axin1/β-Catenin Axis Prohibits Proliferation and Metastasis in Hepatocellular Carcinoma
Source: Front Oncol. 2021 Dec 9;11:759842. doi: 10.3389/fonc.2021.759842 (PMC8695909; doi:10.3389/fonc.2021.759842)
Supplement: Supplementary file 2 [file DataSheet_2.xlsx]

## Sheet: Supplemental figure 1B
		GAPDH			TRIM54
	THLE2	16.14	15.78	15.35	24.89	24.06	25.13
	LX2	15.66	16.83	16.11	24.87	24.96	24.93
	HCCLM3	16.81	17.33	17.06	22.15	23.55	22.37
	MHCC97L	16.09	16.88	15.99	22.83	22.76	22.75
	SK-HEP-1	15.71	15.82	15.76	22.16	21.82	21.17
	MHCC97H	17.34	17.46	17.52	22.94	22.57	21.83
	SNU182	16.23	16.55	16.04	23.61	23.057	23.1
	Hep3B	17.64	17.52	17.18	23.57	23.44	24.26
	PLC/PRF/5	16.44	17.02	16.18	22.17	22.24	22.06

## Sheet: Supplemental figure 1C
		GAPDH			TRIM54
	N1	15.14	15.18	15.45	26.69	26.06	26.33
	N2	15.98	16.03	16.21	27.57	26.86	26.93
	T1	16.31	16.33	16.06	22.15	22.55	22.37
	T2	15.09	15.48	15.32	23.43	23.16	23.75
	T3	15.91	16.02	16.06	23.06	24.02	23.67
	T4	16.31	16.42	16.46	23.16	23.62	23.87
	T5	15.79	15.38	15.12	23.53	23.56	24.15
	T6	16.64	15.52	15.28	22.97	23.04	23.06
	T7	15.13	15.52	15.18	22.07	21.04	22.06
	T8	17.44	16.02	16.08	22.37	22.24	22.16

## Sheet: Figure 7A
	GAPDH			c-MYC
T1	18.57	18.92	18.68	29.24	29.47	29.87
T2	18.09	18.07	17.05	26.15	26.75	27.07
T3	17.22	17.37	18.08	26.06	25.07	25.39
T4	18.16	18.01	17.49	26.01	25.66	25.07
T5	17.99	17.45	17.37	26.17	26.06	26.1
T6	19.66	19.07	18.49	29.67	29.39	28.95
T7	18.11	18.86	18.51	27.71	27.2	27.99
T8	18.01	18.03	18.05	26.28	26.96	25.36
T9	17.06	17.01	17.87	23.99	23.66	24.9
T10	17.84	16.65	16.52	24.05	24.68	24.04
	GAPDH			CCND1
T1	17.57	17.72	17.38	30.15	29.97	29.17
T2	18.49	17.67	18.05	29.85	29.55	30.87
T3	16.77	17.16	18.88	25.16	26.06	26.19
T4	18.16	18.01	17.49	26.01	25.66	25.07
T5	16.09	16.05	16.17	27.71	27.41	26.08
T6	19.19	19.37	18.79	29.07	29.29	28.85
T7	18.71	18.56	18.41	27.11	28.58	27.84
T8	19.01	18.83	18.15	28.06	27.96	28.31
T9	17.96	18.01	17.97	25.19	26.28	26.9
T10	16.84	15.95	16.12	25.05	24.18	24.82
	GAPDH			MMP7
T1	18.17	18.22	18.38	29.14	29.57	29.27
T2	18.09	18.07	17.05	26.35	26.57	26.37
T3	17.02	17.17	18.28	24.76	25.09	26.69
T4	18.96	19.01	18.49	26.01	27.66	27.77
T5	17.11	18.15	18.79	26.77	26.96	26.6
T6	18.66	18.07	18.49	28.67	27.89	27.15
T7	17.11	17.86	17.56	25.91	25.37	25
T8	18.66	18.19	17.65	25.78	26.16	24.36
T9	17.96	18.01	18.87	24.99	25.15	25.9
T10	17.14	16.25	16.27	23.05	23.98	23.41

## Sheet: Figure 4F
		HEP3B-V						HEP3B-TRIM54
		GAPDH			c-MYC			GAPDH			c-MYC
	MYC	16.27	15.62	16.98	29.24	29.47	29.87	16.57	16.02	16.18	26.24	25.47	25.87
	LEF1	16.07	16.62	16.18	28.24	28.17	28.27	16.16	15.42	15.78	24.01	24.03	24.87
	MMP7	15.15	15.17	15.38	28.43	28.56	29.01	16.57	16.31	16.08	27.02	27.36	27.98
	COX2	16.65	15.33	16.67	29.18	29.44	29.05	16.44	16.87	16.46	27.87	27.38	23.99
	AINX2	16.56	15.98	16.43	28.54	28.66	28.43	16.39	16.65	16.49	25.98	25.79	25.49
	TCF1	15.98	15.49	16.03	29.65	29.39	29.69	16.11	16.45	16.08	27.04	27.38	27.2
	CCND1	16.66	15.98	15.79	28.59	28.49	28.38	16.41	16.37	16.67	25.77	25.18	25.66
	TCF4	16.11	15.88	16.21	29.23	29.12	29.38	16.55	16.39	16.48	26.58	27.34	26.81
	CD44	16.98	16.59	16.33	29.2	29.44	29.59	16.3	16.49	16.42	26.66	25.94	25.99
		HEP3B-CON						HEP3B-shTRIM54
		GAPDH			c-MYC			GAPDH			c-MYC
	MYC	15.98	16.43	15.88	28.59	29.12	29.38	15.41	15.18	15.11	29.81	29.54	28.98
	LEF1	16.88	16.89	17.45	28.23	27.44	28.25	16.43	16.01	16.04	29.98	29.59	30.99
	MMP7	16.11	15.88	16.21	27.04	27.38	27.98	16.55	16.39	16.42	29.12	30.16	29.99
	COX2	15.98	15.79	16.98	28.49	28.38	29.2	16.39	16.48	16.45	30.05	30.58	30.17
	AINX2	16.43	16.12	15.79	28.41	28.14	28.22	16.33	16.44	16.46	29.98	29.67	30.19
	TCF1	15.34	16.99	15.58	28.22	29.03	29.29	15.78	15.66	15.79	29.8	30.17	28.98
	CCND1	16.49	16.28	16.37	28.77	27.97	28.59	16.88	16.39	16.3	30.91	30.49	31.48
	TCF4	16.58	16.88	16.48	27.97	27.87	27.54	16.89	16.66	16.78	27.15	28.15	28.98
	CD44	15.9	16.4	15.82	28.59	29.21	29.32	15.55	15.44	15.81	29.53	29.9	28.49
						15.79	15.58	16.37	27.98	29.2	28.22	15.66	16.39
		SUN182-V						SUN182-TRIM54
		GAPDH			c-MYC			GAPDH			c-MYC
	MYC	15.9	16.88	16.78	30.57	28.59	29.11	16.78	16.39	15.77	26.15	26.67	26.47
	LEF1	16.34	16.55	16.12	28.78	28.97	28.32	16.08	16.67	16.48	26.34	25.38	25.17
	MMP7	16.88	16.48	15.82	27.87	28.77	27.97	16.88	16.78	16.39	24.02	25.36	25.54
	COX2	16.66	16.11	16.98	29.65	28.59	29.23	16.11	16.41	16.55	25.87	26.58	26.66
	AINX2	16.28	15.9	16.88	28.03	27.87	28.77	16.37	16.39	16.49	25.38	25.34	25.84
	TCF1	16.87	16.78	16.78	29.03	28.32	28.15	16.41	16.55	16.3	25.38	25.13	25.58
	CCND1	16.37	15.98	15.58	29.32	30.57	28.59	16.12	15.82	15.66	26.66	25.85	26.58
	TCF4	16.88	16.78	16.78	29.21	27.97	29.32	16.33	16.65	15.98	26.3	25.46	25.88
	CD44	16.36	16.78	15.43	28.75	29.99	30.25	16.39	15.77	16.12	26.98	27.31	26.18
		MHCC97H-CON						MHCC97H-shTRIM54
		GAPDH			c-MYC			GAPDH			c-MYC
	MYC	15.34	16.99	16.88	28.22	28.03	27.97	16.39	16.66	15.79	30.41	29.55	29.43
	LEF1	16.49	16.28	16.48	28.59	27.87	28.59	16.89	16.39	16.78	29.02	29.11	29.4
	MMP7	15.34	15.9	15.82	29.21	28.77	29.03	16.88	16.38	16.66	30.89	31.95	31.84
	COX2	16.37	16.88	16.4	27.97	27.97	28.32	16.78	16.37	16.33	28.75	28.18	28.19
	AINX2	16.66	16.78	16.3	29.32	29.53	28.15	16.39	16.78	16.65	29.99	30.57	30.09
	TCF1	16.3	16.78	15.81	30.57	30.17	30.49	15.77	15.43	15.98	30.25	30.12	30.4
	CCND1	16.38	16.37	16.78	28.59	29.03	28.32	16.12	16.32	16.11	28.49	29.42	29.38
	TCF4	16.65	15.98	16.11	29.11	31.95	28.18	15.82	16.1	15.8	31.97	31.88	31.98
	CD44	15.79	15.58	16.37	27.98	29.2	28.22	15.66	16.39	16.66	30.58	30.34	29.49
